# Supplementary material for: Bovine Papillomavirus Type 1 Infection in an Equine Congenital Papilloma
Source: Pathogens. 2023 Aug 18;12(8):1059. doi: 10.3390/pathogens12081059 (PMC10458069; doi:10.3390/pathogens12081059)
Supplement: Supplementary file 1 [file pathogens-12-01059-s001.zip]

Archive with 1 entries (1 files):
- pathogens-2377915-supplementary.pdf
